# Supplementary material for: A Slaughterhouse-Linked Spatial Framework for Prioritizing Livestock Surveillance in Thailand
Source: Animals (Basel). 2026 Jun 8;16(12):1767. doi: 10.3390/ani16121767 (PMC13295695; doi:10.3390/ani16121767)
Supplement: Supplementary file 1 [file animals-16-01767-s001.zip]

Archive with 1 entries (1 files):
- animals-4340817-supplementary.pdf
